# Supplementary material for: Applying self-powered sensor and support vector machine in load energy consumption modeling and prediction of relational database
Source: Sci Rep. 2023 Nov 4;13:19097. doi: 10.1038/s41598-023-46414-3 (PMC10625616; doi:10.1038/s41598-023-46414-3)
Supplement: Supplementary file 1 — Supplementary Information. [file 41598_2023_46414_MOESM1_ESM.xlsx]

## Sheet: Supplementary Table 1
Supplementary Table 1 Data in Figure 7
	A		B
0	0	0.08398	3.33188
-0.15885	-0.04877	0.82358	3.31349
0.2118	0.04073	0.94705	3.31361
0.5295	0.12208	1.75015	3.32392
0.79425	0.17093	2.24401	3.3244
1.42965	0.31739	2.79901	3.31538
1.85325	0.46376	3.3546	3.31591
2.118	0.59381	3.91019	3.31644
2.38275	0.69951	4.58983	3.32663
3.12405	0.85414	4.83617	3.31732
3.75946	1.01685	4.95963	3.31744
4.18306	1.13074	5.08133	3.28892
4.81846	1.28532	5.14247	3.27943
5.50681	1.48054	5.26358	3.24136
5.77156	1.69992	5.32177	3.18414
6.03631	1.79749	5.56516	3.12709
6.35401	1.87072	5.62159	3.04122
6.61876	1.96017	5.73916	2.94587
6.98941	2.04155	5.73563	2.88859
7.57186	2.20423	5.97725	2.8029
7.94251	2.27749	6.15655	2.70761
8.68381	2.39153	6.46168	2.65062
9.37216	2.52177	6.82736	2.57459
9.79576	2.64378	7.07134	2.52709
10.0605	2.71699	7.4376	2.46062
10.643	2.87967	7.55871	2.42255
11.1195	2.95298	7.80151	2.35595
11.5431	2.98566	8.16483	2.24174
12.3903	3.00229	8.46819	2.15611
13.1846	3.07575	8.8321	2.05145
14.7731	3.13333	9.26069	1.99458
15.885	3.16633	9.69222	1.98544
16.944	3.19118	10.7405	1.96735
18.2148	3.20801	11.6024	1.92999
19.4856	3.25733	12.2221	1.96877
19.4856	3.25733	13.0857	1.96004
20.4917	3.27403	13.8271	1.9703
22.292	3.29111	14.3215	1.98032
23.4569	3.31601	15.3698	1.96222
24.5159	3.34087	16.6662	1.96346
25.1513	3.34116	17.3458	1.97366
25.416	3.34941	18.5799	1.96529
26.7927	3.37441	19.7534	1.97596
27.9576	3.37495	20.4977	2.03395
29.4932	3.40814	21.3608	2.01568
30.5522	3.40051	22.1633	2.01644
31.6112	3.40912	22.8417	2.00754
32.3525	3.40947	23.7048	1.98927
32.9879	3.40976	23.7048	1.98927
33.6763	3.41008	24.8166	1.99988
34.0469	3.41838	25.5568	1.99104
34.3646	3.43476	26.5445	1.99199
34.7882	3.42684	27.5322	1.99293
		28.3958	1.98421
		29.4453	1.98521
		30.1855	1.97637
		30.8028	1.97696
		31.9757	1.97808
		32.7177	1.99788
		34.1992	1.99929
		35.3704	1.97177
		35.8037	1.99128
		36.7914	1.99222
		37.5939	1.99299
		37.9026	1.99328
		38.4582	1.99381
		38.8909	2.00377
		39.0761	2.00395
		39.3236	2.01373
		39.3853	2.01379

## Sheet: Supplementary Table 2
Supplementary Table 2 Data in Figure 8
	True value	Estimate
1	99	95.636
2	98	96.5724
3	100	98.0212
4	100	99.8551
5	99	97.3498
6	98	94.1343
7	99	92.1908
8	100	97.2438
9	98	95.689
10	100	99.8587
11	99	94.523
12	100	98.1873
13	100	98.0212
14	99	97.2438
15	99	96.0212
16	99	97.2438
17	98	94.629
18	99	93.8587
19	100	88.477
20	99	91.5194
21	98	94.9117
22	99	97.6325

## Sheet: Supplementary Table 3
Supplementary Table 3 Data in Figure 9a
	Multi block read	Single block read
Q2	0	100
Q5	81.5	18.5
Q7	89.9	10.1
Q8	94.33	5.67
Q18	67.77	32.23
Q19	85.62	14.38
Q20	89.89	10.11
Q21	49.51	50.49

## Sheet: Supplementary Table 4
Supplementary Table 4 Data in Figure 9b
	Error rate (%)
Q2	2.1
Q5	3.1
Q7	6.5
Q8	7.3
Q18	3.2
Q19	3.4
Q20	5.72
Q21	2.6

## Sheet: Supplementary Table 5
Supplementary Table 5 Data in Figure 10
	Multi block read	Single block read
Q2	6	2
Q5	8.2	7.1
Q7	8.5	7.8
Q8	7.4	5.3
Q18	6.6	5.1
Q19	7.8	6.9
Q20	9.2	5.7
Q21	6.3	4.8

## Sheet: Supplementary Table 6
Supplementary Table 6 Data in Figure 11a
	Design method	Other methods
Q1	4.2	4.5
Q2	3.4	4.1
Q3	5.2	6.9
Q4	2.2	3.1
Q5	4.1	4.3
Q6	3.7	4.5
Q7	5.6	7.5
Q8	4.9	5.2
Q9	3.5	4.2
Q10	3.9	4.4

## Sheet: Supplementary Table 7
Supplementary Table 7 Data in Figure 11b
	Design method	Other methods
Q1	7.9	8.1
Q2	10.5	14.8
Q3	15.5	17.2
Q4	8.3	13.6
Q5	9.5	12.1
Q6	3.7	7.6
Q7	8.4	12.2
Q8	10.2	18.3
Q9	6.9	9.1
Q10	4.6	10.5

## Sheet: Supplementary Table 8
Supplementary Table 8 Data in Figure 12a
	Design method	Other methods
Q1	5.9	7.8
Q2	8.1	8.3
Q3	8.8	12.1
Q4	7.9	9.2
Q5	5.7	6.8
Q6	4.5	7.1
Q7	9.2	13.5
Q8	7.1	8.8
Q9	5.2	6.7
Q10	6.7	6.9

## Sheet: Supplementary Table 9
Supplementary Table 9 Data in Figure 12b
	Design method	Other methods
Q1	12.2	18.5
Q2	9.9	12.1
Q3	15.7	22.3
Q4	8.7	11.3
Q5	8.1	13.2
Q6	6.9	13.1
Q7	10.2	11.4
Q8	18.6	23.4
Q9	8.8	14.6
Q10	6.7	11.6

## Sheet: Supplementary Table 10
Supplementary Table 10 Data in Figure 13a
	Number of records	Size of data table
1	2000000	0.24
2	8000000	1.18
3	12000000	1.78
4	30000000	3.86

[truncated: 2 more sheets: Supplementary Table 11, Supplementary Table 12]
